# Supplementary material for: Uncommon nucleotide excision repair phenotypes revealed by targeted high-throughput sequencing
Source: Orphanet J Rare Dis. 2016 Mar 22;11:26. doi: 10.1186/s13023-016-0408-0 (PMC4804614; doi:10.1186/s13023-016-0408-0)
Supplement: Additional file 1: — Spectrum of previously identified variations within the validation cohort of 11 patients. 11 patients already tested by Sanger sequencing of ERCC6(CSB) and/or ERCC8(CSA) genes were explored by targeted NGS strategy. All 63 previously identified single base variations were identified in their correct heterozygous/homozygous state. A heterozygous 4.6 Mb deletion of chromosome 10q11, encompassing the whole ERCC6(CSB) gene, was clearly detected but the method was not sensitive enough to detect an ERCC6(CSB) deletion limited to the first two exons of the gene. (XLSX 14 kb) [file 13023_2016_408_MOESM1_ESM.xlsx]

## Sheet: Feuil1
Official gene symbol	Legacy name	DNA variant	Protein variant	Type (DNA)	Variant predicted effect	Statut	rs	# patients	Detected by NGS
ERCC6	CSB	c.-78G>T		Substitution		Heterozygous	rs4253005	2	Yes
ERCC6	CSB	c.135C>G	p.Leu45Leu	Substitution	Silent	Heterozygous	rs2228524	3	Yes
ERCC6	CSB	c.135C>G	p.Leu45Leu	Substitution	Silent	Hemizygous	rs2228524	1	Yes
ERCC6	CSB	c.135C>G	p.Leu45Leu	Substitution	Silent	Homozygous	rs2228524	4	Yes
ERCC6	CSB	c.411G>A	p.Leu137Leu	Substitution	Silent	Heterozygous	rs4253013	2	Yes
ERCC6	CSB	c.818delA	p.Lys273Serfs*56	Deletion	Frameshift	Heterozygous		1	Yes
ERCC6	CSB	c.935_936delinsG	p.?	Indel		Heterozygous		1	Yes
ERCC6	CSB	c.1196G>A	p.Gly399Asp	Substitution	Missense	Heterozygous	rs2228528	2	Yes
ERCC6	CSB	c.1337G>A	p.Gly446Asp	Substitution	Missense	Heterozygous	rs4253047	2	Yes
ERCC6	CSB	c.1397+2T>A	p.?	Substitution	Splice	Heterozygous		1	Yes
ERCC6	CSB	c.1821+7C>T	p.?	Substitution		Homozygous	rs4253132	6	Yes
ERCC6	CSB	c.1821+7C>T	p.?	Substitution		Hemizygous	rs4253132	1	Yes
ERCC6	CSB	c.1821+7C>T	p.?	Substitution		Heterozygous	rs4253132	1	Yes
ERCC6	CSB	c.1834C>T	p.Arg612*	Substitution	Nonsense	Heterozygous		1	Yes
ERCC6	CSB	c.1992+32A>G	p.?	Substitution		Homozygous	rs4253162	5	Yes
ERCC6	CSB	c.2167C>T	p.Gln723*	Substitution		Heterozygous		1	Yes
ERCC6	CSB	c.2751C>T	p.Gly917Gly	Substitution	Silent	Heterozygous	rs2229760	4	Yes
ERCC6	CSB	c.2751C>T	p.Gly917Gly	Substitution	Silent	Hemizygous	rs2229760	1	Yes
ERCC6	CSB	c.2751C>T	p.Gly917Gly	Substitution	Silent	Homozygous	rs2229760	2	Yes
ERCC6	CSB	c.3289A>G	p.Met1097Val	Substitution	Missense	Heterozygous	rs2228526	1	Yes
ERCC6	CSB	c.3289A>G	p.Met1097Val	Substitution	Missense	Homozygous	rs2228526	1	Yes
ERCC6	CSB	c.3637A>G	p.Arg1213Gly	Substitution	Missense	Heterozygous	rs2228527	1	Yes
ERCC6	CSB	c.3637A>G	p.Arg1213Gly	Substitution	Missense	Homozygous	rs2228527	1	Yes
ERCC6	CSB	c.4211G>A	p.Arg1404His	Substitution		Heterozygous		1	Yes
ERCC6	CSB	c.4238A>G	p.Gln1413Arg	Substitution	Missense	Heterozygous	rs2228529	1	Yes
ERCC6	CSB	c.4238A>G	p.Gln1413Arg	Substitution	Missense	Homozygous	rs2228529	1	Yes
ERCC6	CSB	del10q11.22q11.23 (47,074,802-51,664,079)(hg19)	p.?	CNV	Whole gene deletion	Heterozygous		1	Yes
ERCC6	CSB	c.(?_-164)_406+?	p.?	CNV	Deletion of the first two exons	Heterozygous		1	No
ERCC8	CSA	c.78-128G>A	p.?	Substitution		Heterozygous	rs158570	1	Yes
ERCC8	CSA	c.435T>C	p.Tyr145Tyr	Substitution	Silent	Heterozygous	rs4647100	2	Yes
ERCC8	CSA	c.435T>C	p.Tyr145Tyr	Substitution	Silent	Homozygous	rs4647100	1	Yes
ERCC8	CSA	c.550+112G>A	p.?	Substitution		Heterozygous	rs4647102	1	Yes
ERCC8	CSA	c.618-1G>A	p.?	Substitution	Splice	Heterozygous		1	Yes
ERCC8	CSA	c.793A>C	p.Thr265Pro	Substitution	Missense	Homozygous		1	Yes
ERCC8	CSA	c.844-62G>T	p.?	Substitution		Heterozygous	rs2306351	1	Yes
ERCC8	CSA	c.1123-48A>G	p.?	Substitution		Heterozygous	rs4647151	2	Yes
ERCC8	CSA	c.*105T>C		Substitution		Homozygous	rs3117	2	Yes
ERCC8	CSA	c.*105T>C		Substitution		Heterozygous	rs3117	2	Yes
ERCC8	CSA	c.*237T>C		Substitution		Heterozygous	rs4647153	1	Yes
