# Supplementary material for: Uncommon nucleotide excision repair phenotypes revealed by targeted high-throughput sequencing
Source: Orphanet J Rare Dis. 2016 Mar 22;11:26. doi: 10.1186/s13023-016-0408-0 (PMC4804614; doi:10.1186/s13023-016-0408-0)
Supplement: Additional file 2: — Poorly covered amplicons (mean coverage < 30X). Some amplicons appeared to be consistently poorly covered (in all patients of the cohort); others appeared frequently poorly covered (in more than 50 % of the patients) (XLSX 13 kb) [file 13023_2016_408_MOESM2_ESM.xlsx]

## Sheet: Feuil1
Consistently poorly covered	Frequently poorly coverered	Chr	Start	Stop	Gene	Exon	GC %	Mean coverage <30X on ExAC
	x	chr13	103504642	103504817	ERCC5	2	24.9
	x	chr13	103520385	103520495	ERCC5	12	25.6
x		chr16	9009374	9009452	USP7	9	26.6
x		chr16	9014942	9015005	USP7	4	32.8
	x	chr16	9024265	9024331	USP7	2	29.4
x		chr16	9057096	9057325	USP7	1	83	+
x		chr19	45864729	45864941	ERCC2	11	60.8	+
x		chr19	45866950	45867182	ERCC2	10	70.6	+
x		chr19	45873665	45873891	ERCC2	1a	67.8	+
x		chr2	128051506	128051735	ERCC3	1	71.9	+
x		chr4	1369832	1370046	KIAA1530	10	67.9	+
	x	chr5	60170481	60170551	ERCC8	12	31.2
	x	chr5	60186632	60186787	ERCC8	10	33.6
	x	chr5	60198125	60198283	ERCC8	7	25.7
